# Supplementary material for: Adaptive behavior can produce maladaptive anxiety due to individual differences in experience
Source: Evol Med Public Health. 2016 Aug 16;2016(1):270–85. doi: 10.1093/emph/eow024 (PMC5490257; doi:10.1093/emph/eow024)
Supplement: Supplementary Data [file supp_eow024_suppl_data.zip]

Archive with 12 entries (12 files):
- SensitivityToPgPbRatioScaleBar.pdf
- Anxiety.bib
- BadEnvironment.pdf
- DCBadGoodFigureLabeled.pdf
- DCRatioFigureLabeled.pdf
- DCRatioLegend.pdf
- figure3_ctb.pdf
- FigureModel1.pdf
- GoodEnvironment.pdf
- NewFig1.pdf
- PgPbBadGoodFigureLabeled.pdf
- SensitivityToPgPbRatioGraphic.pdf
