# Supplementary material for: Adaptive behavior can produce maladaptive anxiety due to individual differences in experience
Source: Evol Med Public Health. 2016 Aug 16;2016(1):270–85. doi: 10.1093/emph/eow024 (PMC5490257; doi:10.1093/emph/eow024)
Supplement: Supplementary Data [file supp_eow024_suppl_data.zip › Anxiety.bib]

@article{panchanathan2016evolution,
  title={The evolution of sensitive periods in a model of incremental development},
  author={Panchanathan, Karthik and Frankenhuis, Willem E},
  journal={Proceedings of the Royal Society of London B: Biological Sciences},
  volume={283},
  number={1823},
  pages={20152439},
  year={2016},
  publisher={The Royal Society}
}

@article{frankenhuis2011balancing,
  title={Balancing sampling and specialization: an adaptationist model of incremental development},
  author={Frankenhuis, Willem E and Panchanathan, Karthik},
  journal={Proceedings of the Royal Society of London B: Biological Sciences},
  pages={rspb20110055},
  year={2011},
  publisher={The Royal Society}
}

@article{mcnamara_application_1980,
	title = {The application of statistical decision theory to animal behaviour},
	volume = {85},
	issn = {0022-5193},
	url = {http://www.sciencedirect.com/science/article/pii/0022519380902659},
	doi = {10.1016/0022-5193(80)90265-9},
	abstract = {Statistical decision theory is discussed as a general framework for analysing how animals should learn. Attention is focused on optimal foraging behaviour in stochastic environments. We emphasise the distinction between the mathematical procedure that can be used to find optimal solutions and the mechanism an animal might use to implement such solutions. The mechanisms might be specific to a restricted class of problems and produce suboptimal behaviour when faced with problems outside this class. We illustrate this point by an example based on what is known in the literature on animal learning as the partial reinforcement effect.},
	number = {4},
	urldate = {2014-11-12},
	journal = {Journal of Theoretical Biology},
	author = {McNamara, John and Houston, Alasdair},
	month = aug,
	year = {1980},
	pages = {673--690},
	file = {ScienceDirect Full Text PDF:/Users/frazer/Library/Application Support/Firefox/Profiles/7j34qr82.default/zotero/storage/UT5WQ274/McNamara and Houston - 1980 - The application of statistical decision theory to .pdf:application/pdf;ScienceDirect Snapshot:/Users/frazer/Library/Application Support/Firefox/Profiles/7j34qr82.default/zotero/storage/5KMSB8ZW/0022519380902659.html:text/html}
}

@article{nettle2012evolutionary,
  title={The evolutionary origins of mood and its disorders},
  author={Nettle, Daniel and Bateson, Melissa},
  journal={Current Biology},
  volume={22},
  number={17},
  pages={R712--R721},
  year={2012},
  publisher={Elsevier}
}

@article{bateson2011anxiety,
  title={Anxiety: an evolutionary approach.},
  author={Bateson, Melissa and Brilot, Ben and Nettle, Daniel},
  journal={Canadian journal of psychiatry. Revue canadienne de psychiatrie},
  volume={56},
  number={12},
  pages={707--715},
  year={2011}
}

@article{nesse2009evolution,
  title={Evolution, emotions, and emotional disorders.},
  author={Nesse, Randolph M and Ellsworth, Phoebe C},
  journal={American Psychologist},
  volume={64},
  number={2},
  pages={129},
  year={2009},
  publisher={American Psychological Association}
}

@article{kessler2009global,
  title={The global burden of mental disorders: an update from the WHO World Mental Health (WMH) surveys},
  author={Kessler, Ronald C and Aguilar-Gaxiola, Sergio and Alonso, Jordi and Chatterji, Somnath and Lee, Sing and Ormel, Johan and {\"U}st{\"u}n, T Bedirhan and Wang, Philip S},
  journal={Epidemiologia e psichiatria sociale},
  volume={18},
  number={01},
  pages={23--33},
  year={2009},
  publisher={Cambridge Univ Press}
}

@article{somers2006prevalence,
  title={Prevalence and incidence studies of anxiety disorders: a systematic review of the literature},
  author={Somers, Julian M and Goldner, Elliot M and Waraich, Paul and Hsu, Lorena},
  journal={Canadian Journal of Psychiatry},
  volume={51},
  number={2},
  pages={100},
  year={2006},
  publisher={Canadian Psychiatric Association}
}

@article{mcnamara2013adaptive,
  title={An adaptive response to uncertainty generates positive and negative contrast effects},
  author={McNamara, John M and Fawcett, Tim W and Houston, Alasdair I},
  journal={Science},
  volume={340},
  number={6136},
  pages={1084--1086},
  year={2013},
  publisher={American Association for the Advancement of Science}
}

@article{mcnamara2011environmental,
  title={Environmental variability can select for optimism or pessimism},
  author={McNamara, John M and Trimmer, Pete C and Eriksson, Anders and Marshall, James AR and Houston, Alasdair I},
  journal={Ecology letters},
  volume={14},
  number={1},
  pages={58--62},
  year={2011},
  publisher={Wiley Online Library}
}

@article{dall2004behavioural,
  title={The behavioural ecology of personality: consistent individual differences from an adaptive perspective},
  author={Dall, Sasha RX and Houston, Alasdair I and McNamara, John M},
  journal={Ecology letters},
  volume={7},
  number={8},
  pages={734--739},
  year={2004},
  publisher={Wiley Online Library}
}

@article{fawcett2014evolution,
  title={The evolution of decision rules in complex environments},
  author={Fawcett, Tim W and Fallenstein, Benja and Higginson, Andrew D and Houston, Alasdair I and Mallpress, Dave EW and Trimmer, Pete C and McNamara, John M},
  journal={Trends in cognitive sciences},
  volume={18},
  number={3},
  pages={153--161},
  year={2014},
  publisher={Elsevier}
}

@article{norton2007meta,
  title={A meta-analytic review of adult cognitive-behavioral treatment outcome across the anxiety disorders},
  author={Norton, Peter J and Price, Esther C},
  journal={The Journal of nervous and mental disease},
  volume={195},
  number={6},
  pages={521--531},
  year={2007},
  publisher={LWW}
}

@article{mendl2010integrative,
  title={An integrative and functional framework for the study of animal emotion and mood},
  author={Mendl, Michael and Burman, Oliver HP and Paul, Elizabeth S},
  journal={Proceedings of the Royal Society B: Biological Sciences},
  volume={277},
  number={1696},
  pages={2895--2904},
  year={2010},
  publisher={The Royal Society}
}

@article{marks_fear_1994,
	title = {Fear and fitness: An evolutionary analysis of anxiety disorders},
	volume = {15},
	issn = {0162-3095},
	shorttitle = {Fear and fitness},
	url = {http://www.sciencedirect.com/science/article/pii/0162309594900027},
	doi = {10.1016/0162-3095(94)90002-7},
	abstract = {This article reviews the evolutionary origins and functions of the capacity for anxiety, and relevant clinical and research issues. Normal anxiety is an emotion that helps organisms defend against a wide variety of threats. There is a general capacity for normal defensive arousal, and subtypes of normal anxiety protect against particular kinds of threats. These normal subtypes correspond somewhat to mild forms of various anxiety disorders. Anxiety disorders arise from dysregulation of normal defensive responses, raising the possibility of a hypophobic disorder (too little anxiety). If a drug were discovered that abolished all defensive anxiety, it could do harm as well as good. Factors that have shaped anxiety-regulation mechanisms can explain prepotent and prepared tendencies to associate anxiety more quickly with certain cues than with others. These tendencies lead to excess fear of largely archaic dangers, like snakes, and too little fear of new threats, like cars. An understanding of the evolutionary origins, functions, and mechanisms of anxiety suggests new questions about anxiety disorders.},
	number = {5–6},
	urldate = {2014-11-04},
	journal = {Ethology and Sociobiology},
	author = {Marks, Isaac M. and Nesse, Randolph M.},
	month = sep,
	year = {1994},
	keywords = {agoraphobia, Anxiety Disorders, Fear, obsessive-compulsive disorder, phobias, preparedness, prepotency, social phobia},
	pages = {247--261},
	file = {ScienceDirect Full Text PDF:/Users/frazer/Library/Application Support/Firefox/Profiles/7j34qr82.default/zotero/storage/77ZEUMCM/Marks and Nesse - 1994 - Fear and fitness An evolutionary analysis of anxi.pdf:application/pdf;ScienceDirect Snapshot:/Users/frazer/Library/Application Support/Firefox/Profiles/7j34qr82.default/zotero/storage/NWA33FJR/0162309594900027.html:text/html}
}

@article{johnson2013evolution,
  title={The evolution of error: error management, cognitive constraints, and adaptive decision-making biases},
  author={Johnson, Dominic DP and Blumstein, Daniel T and Fowler, James H and Haselton, Martie G},
  journal={Trends in ecology \& evolution},
  volume={28},
  number={8},
  pages={474--481},
  year={2013},
  publisher={Elsevier}
}

@book{bertsekas_dynamic_2012,
	title = {Dynamic Programming and Optimal Control: Approximate dynamic programming},
	isbn = {9781886529441},
	shorttitle = {Dynamic Programming and Optimal Control},
	language = {en},
	publisher = {Athena Scientific},
	author = {Bertsekas, Dimitri P.},
	year = {2012},
	keywords = {Mathematics / Linear \& Nonlinear Programming, Technology \& Engineering / Operations Research}
}

@article{foster2009evolution,
  title={The evolution of superstitious and superstition-like behaviour},
  author={Foster, Kevin R and Kokko, Hanna},
  journal={Proceedings of the Royal Society B: Biological Sciences},
  volume={276},
  number={1654},
  pages={31--37},
  year={2009},
  publisher={The Royal Society}
}

@article{harding2004animal,
  title={Animal behaviour: cognitive bias and affective state},
  author={Harding, Emma J and Paul, Elizabeth S and Mendl, Michael},
  journal={Nature},
  volume={427},
  number={6972},
  pages={312--312},
  year={2004},
  publisher={Nature Publishing Group}
}

@article{kessler2005lifetime,
  title={Lifetime prevalence and age-of-onset distributions of DSM-IV disorders in the National Comorbidity Survey Replication},
  author={Kessler, Ronald C and Berglund, Patricia and Demler, Olga and Jin, Robert and Merikangas, Kathleen R and Walters, Ellen E},
  journal={Archives of general psychiatry},
  volume={62},
  number={6},
  pages={593--602},
  year={2005},
  publisher={American Medical Association}
}

@article{nesse2005maladaptation,
  title={Maladaptation and natural selection},
  author={Nesse, Randolph M},
  journal={The Quarterly review of biology},
  volume={80},
  number={1},
  pages={62--70},
  year={2005},
  publisher={JSTOR}
}


@article{nesse_natural_2005,
	title = {Natural selection and the regulation of defenses: A signal detection analysis of the smoke detector principle},
	volume = {26},
	issn = {1090-5138},
	shorttitle = {Natural selection and the regulation of defenses},
	url = {http://www.ehbonline.org/article/S1090-5138(04)00056-X/abstract},
	doi = {10.1016/j.evolhumbehav.2004.08.002},
	abstract = {Abstract
Many of the body's adaptive responses, such as pain, fever, and fear, are defenses that remain latent until they are aroused by cues that indicate the presence of a threat. Natural selection should shape regulation mechanisms that express defenses only in situations where their benefits exceed their costs, but defenses are often expressed in situations where they seem unnecessary, with much resulting useless suffering. An explanation emerges from a signal detection analysis of the costs and benefits that shaped defense regulation mechanisms.
Quantitative modeling of optimal regulation for all-or-none defenses and for continuously variable defenses leads to several conclusions. First, an optimal system for regulating inexpensive all-or-none defenses against the uncertain presence of large threats will express many false alarms. Second, the optimum level of expression for graded defenses is not at the point where the costs of the defense and the danger are equal, but is instead where the marginal cost of additional defense exceeds the marginal benefit. Third, in the face of uncertainty and skewed payoff functions, the optimal response threshold may not be the point with the lowest cost. Finally, repeated exposures to certain kinds of danger may adaptively lower response thresholds, making systems vulnerable to runaway positive feedback. While we await quantitative data that can refine such models, a general theoretical perspective on the evolution of defense regulation can help to guide research and assist clinical decision making.},
	number = {1},
	urldate = {2013-09-05},
	journal = {Evolution and Human Behavior},
	author = {Nesse, Randolph M.},
	month = jan,
	year = {2005},
	keywords = {Control theory, Cybernetics, Defenses, Evolution, False alarms, natural selection, Pharmacology, Signal detection theory, Systems theory},
	pages = {88--105},
	file = {Snapshot:/Users/frazer/Library/Application Support/Firefox/Profiles/7j34qr82.default/zotero/storage/IJ2CR64S/abstract.html:text/html}
}

@book{nesse_why_1994,
	title = {Why We Get Sick: The New Science of Darwinian Medicine},
	isbn = {9780812922240},
	shorttitle = {Why We Get Sick},
	abstract = {We can cure hundreds of ailments, but we understand remarkably little about why diseases exist at all. Why do we crave the very things that make us sick? Why, after thousands of generations, hasn't natural selection eliminated cancer, schizophrenia, and other scourges and evolved us into perfect human beings? Such questions are at the heart of the new discipline called Darwinian medicine, which applies the principles of evolutionary biology to the problems of medicine. The result of a unique collaboration between the chief architects of this new science - a groundbreaking Darwinian physician and one of the pioneers of modern evolutionary theory - Why We Get Sick offers a whole new set of scientific questions and suggests new ways of understanding illness. Finding evolutionary explanations for why we get sick - infectious agents that evolve faster than we do, environmental novelties, genes that are selected despite the fact that they cause disease, defenses, design compromises, evolutionary legacies - can help us uncover new, more effective methods of treatment. It can help resolve medical quandaries - for example, when is it best to let a fever run its course and when best to bring it down with medication? It offers a new view of disease that changes the relationship between our bodies and ourselves. Why We Get Sick takes the first major step toward reconceiving medicine as we approach the twenty-first century. Incorporating an evolutionary perspective into our understanding of illness will revolutionize the art and science of medicine and enable its practitioners to come close to achieving its ancient goals: To cure, sometimes. To help, often. To console, always.},
	language = {en},
	publisher = {Times Books},
	author = {Nesse, Randolph M.},
	year = {1994},
	keywords = {Health \& Fitness / Health Care Issues, Science / Life Sciences / Human Anatomy \& Physiology}
}

@article{burman_anxiety-induced_2009,
	title = {Anxiety-induced cognitive bias in non-human animals},
	volume = {98},
	issn = {1873-507X},
	doi = {10.1016/j.physbeh.2009.06.012},
	abstract = {As in humans, 'cognitive biases' in the way in which animals judge ambiguous stimuli may be influenced by emotional state and hence a valuable new indicator of animal emotion. There is increasing evidence that animals experiencing different emotional states following exposure to long-term environmental manipulations show contrasting biases in their judgement of ambiguous stimuli. However, the specific type of induced emotional state is usually unknown. We investigated whether a short-term manipulation of emotional state has a similar effect on cognitive bias, using changes in light intensity; a treatment specifically related to anxiety-induction. Twenty-four male rats were trained to discriminate between two different locations, in either high ('H') or low ('L') light levels. One location was rewarded with palatable food and the other with aversive food. Once the rats had shown spatial discrimination, by running significantly faster to the rewarded location, they were tested with three ambiguous locations intermediate between the rewarded and aversive locations, and their latency to approach each location recorded. Half the rats were tested in the same light levels as during training, the remainder were switched. Rats switched from high to low light levels (putatively the least negative emotional manipulation) ran significantly faster to all three ambiguous probes than those rats switched from low to high light levels (putatively the most negative manipulation). This suggests that the judgement bias technique might be useful as an indicator of short-term changes in anxiety for non-human animals.},
	language = {eng},
	number = {3},
	journal = {Physiology \& Behavior},
	author = {Burman, Oliver H. P. and Parker, Richard M. A. and Paul, Elizabeth S. and Mendl, Michael T.},
	month = sep,
	year = {2009},
	pmid = {19560479},
	keywords = {Animals, anxiety, Choice Behavior, cognition, Emotions, Habituation, Psychophysiologic, learning, Light, Male, Maze Learning, Rats, Rats, Inbred Strains, Reward},
	pages = {345--350},
	file = {1-s2.0-S0031938409002455-main.pdf:/Users/frazer/Library/Application Support/Firefox/Profiles/7j34qr82.default/zotero/storage/6WE8CD44/1-s2.0-S0031938409002455-main.pdf:application/pdf}
}

@article{lee_protective_2006,
	title = {The protective role of trait anxiety: a longitudinal cohort study},
	volume = {null},
	issn = {1469-8978},
	shorttitle = {The protective role of trait anxiety},
	url = {http://journals.cambridge.org/article_S0033291705006847},
	doi = {10.1017/S0033291705006847},
	abstract = {Background. Most research has indicated that neuroticism (or trait anxiety) is associated with only negative outcomes. Such a common, heritable and variable trait is expected to have beneficial as well as detrimental effects. We tested the hypothesis that trait anxiety in childhood reduces the risk of dying from accidental causes in early adult life.Method. A longitudinal, population-based, birth cohort study of 4070 men and women born in the {UK} in 1946. Trait anxiety as judged by teachers when the participants were 13 and 15 years old, and the neuroticism scale of a Maudsley Personality Inventory ({MPI}) when the participants were 16 years old. Outcomes were deaths, deaths from accidents, non-fatal accidents, and non-fatal accidents requiring medical intervention.Results. Adolescents with low trait anxiety had higher rates of accident mortality to age 25 \&lsqb;low anxiety at 13, hazard ratio ({HR}) 5·9, low anxiety at 15, {HR} 1·8\&rsqb;. Low trait anxiety in adolescence was associated with decreased non-accidental mortality after age 25 (low anxiety at 13, {HR} 0; low anxiety at 15, {HR} 0·7; low neuroticism at 16, {HR} 0·7).Conclusions. High trait anxiety measured in adolescence is associated with reduced accidents and accidental death in early adulthood but higher rates of non-accidental mortality in later life.},
	number = {03},
	urldate = {2014-11-04},
	journal = {Psychological Medicine},
	author = {Lee, W. E. and Wadsworth, M. E. J. and Hotopf, M.},
	month = mar,
	year = {2006},
	pages = {345--351},
	file = {Cambridge Journals Snapshot:/Users/frazer/Library/Application Support/Firefox/Profiles/7j34qr82.default/zotero/storage/XZKIXREE/displayAbstract.html:text/html}
}

@article{mykletun_levels_2009,
	title = {Levels of anxiety and depression as predictors of mortality: the {HUNT} study},
	volume = {195},
	issn = {0007-1250, 1472-1465},
	shorttitle = {Levels of anxiety and depression as predictors of mortality},
	url = {http://bjp.rcpsych.org/content/195/2/118},
	doi = {10.1192/bjp.bp.108.054866},
	abstract = {Background
Depression is reported to be associated with increased mortality, although underlying mechanisms are uncertain. Associations between anxiety and mortality are also uncertain.
Aims
To investigate associations between individual and combined anxiety/depression symptom loads (using the Hospital Anxiety and Depression Scale ({HADS})) and mortality over a 3–6 year period.
Method
We utilised a unique link between a large population survey ({HUNT}–2, n = 61 349) and a comprehensive mortality database.
Results
Case-level depression was associated with increased mortality (hazard ratio ({HR}) = 1.52, 95\% {CI} 1.35–1.72) comparable with that of smoking ({HR} = 1.59, 95\% {CI} 1.44–1.75), and which was only partly explained by somatic symptoms/conditions. Anxiety comorbid with depression lowered mortality compared with depression alone (anxiety depression interaction P = 0.017). The association between anxiety symptom load and mortality was U-shaped.
Conclusions
Depression as a risk factor for mortality was comparable in strength to smoking. Comorbid anxiety reduced mortality compared with depression alone. The relationship between anxiety symptoms and mortality was more complex with a U-shape and highest mortality in those with the lowest anxiety symptom loads.},
	language = {en},
	number = {2},
	urldate = {2014-11-04},
	journal = {The British Journal of Psychiatry},
	author = {Mykletun, Arnstein and Bjerkeset, Ottar and Øverland, Simon and Prince, Martin and Dewey, Michael and Stewart, Robert},
	month = aug,
	year = {2009},
	pmid = {19648541},
	pages = {118--125},
	file = {Full Text PDF:/Users/frazer/Library/Application Support/Firefox/Profiles/7j34qr82.default/zotero/storage/WHVPZGHI/Mykletun et al. - 2009 - Levels of anxiety and depression as predictors of .pdf:application/pdf;Snapshot:/Users/frazer/Library/Application Support/Firefox/Profiles/7j34qr82.default/zotero/storage/XT432G5Q/118.html:text/html}
}

@article{hinds_psychology_2010,
	title = {The psychology of potential threat: properties of the security motivation system},
	volume = {85},
	issn = {1873-6246},
	shorttitle = {The psychology of potential threat},
	doi = {10.1016/j.biopsycho.2010.08.003},
	abstract = {Results of three experiments support hypothesized properties of the security motivation system, a special motivational system for handling potential threats, as proposed by Szechtman and Woody (2004). First, mild stimuli suggesting potential harm produced a marked state of activation (evident in both objective and subjective measures), consistent with the hypothesis that the security motivation system is finely tuned for the detection of potential threat. Second, in the absence of corrective behavior, this evoked activation is persistent, supporting the hypothesis that once stimulated, the security motivation system produces an enduring motivational state involving the urge to engage in threat-reducing behavior. Third, engagement in corrective behavior was effective in returning activation levels to baseline, whereas cognitive reappraisal was not. These findings are consistent with the hypothesis that deactivation of the security motivation system depends on performance of security-related behaviors, rather than non-behavioral events such as cognitive re-evaluation of threat.},
	language = {eng},
	number = {2},
	journal = {Biological Psychology},
	author = {Hinds, Andrea L. and Woody, Erik Z. and Drandic, Ana and Schmidt, Louis A. and Van Ameringen, Michael and Coroneos, Marie and Szechtman, Henry},
	month = oct,
	year = {2010},
	pmid = {20723575},
	keywords = {Adult, Analysis of Variance, anxiety, Autonomic Nervous System, Electrocardiography, Female, Heart Rate, Humans, Male, Motivation},
	pages = {331--337}
}

@article{robins_ln_lifetime_1984,
	title = {{LIfetime} prevalence of specific psychiatric disorders in three sites},
	volume = {41},
	issn = {0003-990X},
	url = {http://dx.doi.org/10.1001/archpsyc.1984.01790210031005},
	doi = {10.1001/archpsyc.1984.01790210031005},
	abstract = {• Lifetime rates are presented for 15 {DSM}-{III} psychiatric diagnoses evaluated in three large household samples on the basis of lay interviewers' use of the Diagnostic Interview Schedule. The most common diagnoses were alcohol abuse and dependence, phobia, major depressive episode, and drug abuse and dependence. Disorders that most clearly predominated in men were antisocial personality and alcohol abuse and dependence. Disorders that most clearly predominated in women were depressive episodes and phobias. The age group with highest rates for most disorders was found to be young adults (aged 25 to 44 years). Correlates with race, education, and urbanization are presented.},
	number = {10},
	urldate = {2014-11-04},
	journal = {Archives of General Psychiatry},
	author = {{Robins LN} and {Helzer JE} and {Weissman MM} and {et al}},
	month = oct,
	year = {1984},
	pages = {949--958}
}

@article{greenberg_economic_1999,
	title = {The economic burden of anxiety disorders in the 1990s},
	volume = {60},
	issn = {0160-6689},
	abstract = {{BACKGROUND}: We assess the annual economic burden of anxiety disorders in the United States from a societal perspective.
{METHOD}: Using data from the National Comorbidity Study, we applied multivariate regression techniques to calculate the costs associated with anxiety disorders, after adjusting for demographic characteristics and the presence of comorbid psychiatric conditions. Based on additional data, in part from a large managed care organization, we estimated a human capital model of the societal cost of anxiety disorders.
{RESULTS}: We estimated the annual cost of anxiety disorders to be approximately \$42.3 billion in 1990 in the United States, or \$1542 per sufferer. This comprises \$23.0 billion (or 54\% of the total cost) in nonpsychiatric medical treatment costs, S13.3 billion (31\%) in psychiatric treatment costs, \$4.1 billion (10\%) in indirect workplace costs, \$1.2 billion (3\%) in mortality costs, and \$0.8 billion (2\%) in prescription pharmaceutical costs. Of the \$256 in workplace costs per anxious worker, 88\% is attributable to lost productivity while at work as opposed to absenteeism. Posttraumatic stress disorder and panic disorder are the anxiety disorders found to have the highest rates of service use. Other than simple phobia, all anxiety disorders analyzed are associated with impairment in workplace performance.
{CONCLUSION}: Anxiety disorders impose a substantial cost on society, much of which may be avoidable with more widespread awareness, recognition, and appropriate early intervention.},
	language = {eng},
	number = {7},
	journal = {The Journal of Clinical Psychiatry},
	author = {Greenberg, P. E. and Sisitsky, T. and Kessler, R. C. and Finkelstein, S. N. and Berndt, E. R. and Davidson, J. R. and Ballenger, J. C. and Fyer, A. J.},
	month = jul,
	year = {1999},
	pmid = {10453795},
	keywords = {Adolescent, Adult, Anxiety Disorders, Comorbidity, Continental Population Groups, Cost Allocation, Cost of Illness, Direct Service Costs, Drug Costs, Educational Status, Employment, Family Characteristics, Female, Health Care Costs, Humans, Male, Managed Care Programs, Marital Status, Mental Disorders, Middle Aged, Models, Economic, Risk Factors, United States, Workplace},
	pages = {427--435}
}

@book{bertsekas_dynamic_2005,
	title = {Dynamic Programming and Optimal Control},
	isbn = {9781886529267},
	abstract = {"The leading and most up-to-date textbook on the far-ranging algorithmic methododogy of Dynamic Programming, which can be used for optimal control, Markovian decision problems, planning and sequential decision making under uncertainty, and discrete/combinatorial optimization. The treatment focuses on basic unifying themes, and conceptual foundations. It illustrates the versatility, power, and generality of the method with many examples and applications from engineering, operations research, and other fields. It also addresses extensively the practical application of the methodology, possibly through the use of approximations, and provides an extensive treatment of the far-reaching methodology of Neuro-Dynamic Programming/Reinforcement Learning. The first volume is oriented towards modeling, conceptualization, and finite-horizon problems, but also includes a substantive introduction to infinite horizon problems that is suitable for classroom use. The second volume is oriented towards mathematical analysis and computation, treats infinite horizon problems extensively, and provides an up-to-date account of approximate large-scale dynamic programming and reinforcement learning. The text contains many illustrations, worked-out examples, and exercises."--Publisher's website.},
	language = {en},
	publisher = {Athena Scientific},
	author = {Bertsekas, Dimitri P.},
	year = {2005},
	keywords = {Mathematics / Linear \& Nonlinear Programming, Technology \& Engineering / Operations Research}
}

@article{kaelbling1996reinforcement,
  title={Reinforcement Learning: A Survey},
  author={Kaelbling, Leslie Pack and Littman, Michael L and Moore, Andrew W},
  journal={Journal of Artificial Intelligence Research},
  volume={4},
  pages={237--285},
  year={1996}
}

@article{nesse2001smoke,
  title={The smoke detector principle},
  author={Nesse, Randolph M},
  journal={Annals of the New York Academy of Sciences},
  volume={935},
  number={1},
  pages={75--85},
  year={2001},
  publisher={Wiley Online Library}
}

@article{baxter_global_2013,
	title = {Global prevalence of anxiety disorders: a systematic review and meta-regression},
	volume = {43},
	issn = {1469-8978},
	shorttitle = {Global prevalence of anxiety disorders},
	url = {http://journals.cambridge.org/article_S003329171200147X},
	doi = {10.1017/S003329171200147X},
	abstract = {Background The literature describing the global prevalence of anxiety disorders is highly variable. A systematic review and meta-regression were undertaken to estimate the prevalence of anxiety disorders and to identify factors that may influence these estimates. The findings will inform the new Global Burden of Disease study. Method A systematic review identified prevalence studies of anxiety disorders published between 1980 and 2009. Electronic databases, reference lists, review articles and monographs were searched and experts then contacted to identify missing studies. Substantive and methodological factors associated with inter-study variability were identified through meta-regression analyses and the global prevalence of anxiety disorders was calculated adjusting for study methodology. Results The prevalence of anxiety disorders was obtained from 87 studies across 44 countries. Estimates of current prevalence ranged between 0.9\% and 28.3\% and past-year prevalence between 2.4\% and 29.8\%. Substantive factors including gender, age, culture, conflict and economic status, and urbanicity accounted for the greatest proportion of variability. Methodological factors in the final multivariate model (prevalence period, number of disorders and diagnostic instrument) explained an additional 13\% of variance between studies. The global current prevalence of anxiety disorders adjusted for methodological differences was 7.3\% (4.8–10.9\%) and ranged from 5.3\% (3.5–8.1\%) in African cultures to 10.4\% (7.0–15.5\%) in Euro/Anglo cultures. Conclusions Anxiety disorders are common and the substantive and methodological factors identified here explain much of the variability in prevalence estimates. Specific attention should be paid to cultural differences in responses to survey instruments for anxiety disorders.},
	number = {05},
	urldate = {2014-11-03},
	journal = {Psychological Medicine},
	author = {Baxter, A. J. and Scott, K. M. and Vos, T. and Whiteford, H. A.},
	month = may,
	year = {2013},
	pages = {897--910},
	file = {Cambridge Journals Snapshot:/Users/frazer/Library/Application Support/Firefox/Profiles/7j34qr82.default/zotero/storage/7KBKP2GM/displayAbstract.html:text/html;Full Text PDF:/Users/frazer/Library/Application Support/Firefox/Profiles/7j34qr82.default/zotero/storage/2K8VI2KI/Baxter et al. - 2013 - Global prevalence of anxiety disorders a systemat.pdf:application/pdf}
}

@article{kessler_rc_prevalence_2005,
	title = {Prevalence, severity, and comorbidity of 12-month dsm-iv disorders in the national comorbidity survey replication},
	volume = {62},
	issn = {0003-990X},
	url = {http://dx.doi.org/10.1001/archpsyc.62.6.617},
	doi = {10.1001/archpsyc.62.6.617},
	abstract = {Background 
Little is known about the general population prevalence or severity of DSM-IV mental disorders.Objective
To estimate 12-month prevalence, severity, and comorbidity of DSM-IV anxiety, mood, impulse control, and substance disorders in the recently completed US National Comorbidity Survey Replication.Design and Setting
Nationally representative face-to-face household survey conducted between February 2001 and April 2003 using a fully structured diagnostic interview, the World Health Organization World Mental Health Survey Initiative version of the Composite International Diagnostic Interview.Participants
Nine thousand two hundred eighty-two English-speaking respondents 18 years and older.Main Outcome Measures
Twelve-month DSM-IV disorders.Results
Twelve-month prevalence estimates were anxiety, 18.1\%; mood, 9.5\%; impulse control, 8.9\%; substance, 3.8\%; and any disorder, 26.2\%. Of 12-month cases, 22.3\% were classified as serious; 37.3\%, moderate; and 40.4\%, mild. Fifty-five percent carried only a single diagnosis; 22\%, 2 diagnoses; and 23\%, 3 or more diagnoses. Latent class analysis detected 7 multivariate disorder classes, including 3 highly comorbid classes representing 7\% of the population.Conclusion
Although mental disorders are widespread, serious cases are concentrated among a relatively small proportion of cases with high comorbidity.},
	number = {6},
	urldate = {2014-11-03},
	journal = {Archives of General Psychiatry},
	author = {{Kessler RC} and {Chiu W} and {Demler O} and {Walters EE}},
	month = jun,
	year = {2005},
	pages = {617--627},
	annote = {Cited by NIMH Anxiety Disorders webpage},
	file = {Full Text PDF:/Users/frazer/Library/Application Support/Firefox/Profiles/7j34qr82.default/zotero/storage/2NEWMZGF/Kessler RC et al. - 2005 - PRevalence, severity, and comorbidity of 12-month .pdf:application/pdf}
}

@article{trimmer2015depression,
  title={Adaptive learning can result in a failure to profit from good conditions: implications for understanding depression},
  author={Trimmer, Pete C and Higginson, Andrew D and Fawcett, Tim W and McNamara, John M and Houston, Alasdair I},
  journal={Evolution, medicine, and public health},
  volume={2015},
  number={1},
  pages={123--135},
  year={2015},
  publisher={Oxford University Press}
}
